# Supplementary material for: Mesenchymal stromal cells derived from acute myeloid leukemia bone marrow exhibit aberrant cytogenetics and cytokine elaboration
Source: Blood Cancer J. 2015 Apr 10;5(4):e302–. doi: 10.1038/bcj.2015.17 (PMC4450324; doi:10.1038/bcj.2015.17)
Supplement: Supplementary Table 1 [file bcj201517x5.xlsx]

## Sheet: Sheet1
Up-regulated Molecules	Exp. Value	Down-regulated Molecules	Exp. Value
FOS	2.586	LGMN	-3.86
CFD	2.303	MMP9	-3.137
MYB	1.92	CYP27A1	-3.13
NFE2	1.876	IL1RN	-2.792
ATP8B4	1.826	HBD	-2.738
FUT4	1.753	CD52	-2.651
GAPT	1.48	GREM1	-2.473
SLC9A3R1	1.469	CCL3L3	-2.467
TESC	1.447	FBP1	-2.339
SLC22A16	1.436	CKAP4	-2.272
