# Supplementary material for: Mesenchymal stromal cells derived from acute myeloid leukemia bone marrow exhibit aberrant cytogenetics and cytokine elaboration
Source: Blood Cancer J. 2015 Apr 10;5(4):e302–. doi: 10.1038/bcj.2015.17 (PMC4450324; doi:10.1038/bcj.2015.17)
Supplement: Supplementary Table 2 [file bcj201517x6.xlsx]

## Sheet: Sheet1
Gene Symbols	Fold change AML vs AML stroma	P value AML	Fold change Normal HPC vs stroma	P value Normal	Ratio of Fold Change AML to Normal
FOS	28.105	9.72338e-07	4.68166	0.00338031	6.0032
CFD	27.4109	8.19314e-05	5.55617	0.000176751	4.93342
RAB37	7.73071	3.41873e-05	2.01182	0.000816045	3.84265
MYB	23.0922	7.20495e-06	6.10342	6.60634e-07	3.78349
NFE2	24.4006	3.49279e-07	6.64951	8.62986e-06	3.66953
ATP8B4	14.0768	4.40712e-07	3.97117	8.74425e-05	3.54475
FUT4	9.33337	0.000558326	2.76933	1.70558e-05	3.37027
PRSSL1	9.08755	0.00104425	3.17125	2.78793e-05	2.86561
MIR1978	6.09945	9.04435e-06	2.14328	0.0104369	2.84584
GAPT	8.05925	1.65595e-06	2.88984	7.5483e-05	2.78883
SLC9A3R1	7.36452	0.000269191	2.65994	3.32236e-05	2.76867
TESC	8.40236	0.000131512	3.08194	0.00020532	2.72632
SLC22A16	6.00827	9.60438e-05	2.22005	0.00204439	2.70637
P2RY8	9.42417	3.62973e-06	3.52207	3.64303e-05	2.67574
ARHGEF6	5.36686	3.9516e-05	2.04141	0.00473569	2.62899
SLC40A1	5.08969	0.00020872	2.029	0.000935334	2.50847
IRF2BP2	5.55986	6.4995e-05	2.29618	0.000105258	2.42135
KRT19	0.340188	0.00534212	0.140642	0.00503307	2.41882
CSF3R	13.5548	2.33651e-05	5.674	4.10861e-05	2.38894
ARHGAP15	9.09259	1.79436e-05	3.82661	6.34301e-06	2.37615
CEBPA	34.1897	8.09864e-06	14.5516	2.14707e-07	2.34954
CD96	5.71778	0.0145204	2.51218	0.000687654	2.27603
ITM2A	8.60309	0.0165128	3.79792	7.24007e-06	2.26521
RGS18	4.98484	0.000225322	2.20439	0.00011015	2.26133
RNASE2	36.3682	3.89271e-05	16.0923	1.75941e-05	2.25997
CXCR4	13.7145	0.000107469	6.07894	8.26907e-06	2.25607
FES	8.8045	4.26691e-06	3.93391	6.19772e-06	2.2381
ZFP36L2	6.75658	0.00028694	3.02512	0.000181454	2.23349
CLEC12A	12.4038	8.53059e-06	5.56426	5.126e-05	2.22919
SORL1	6.10263	0.00197168	2.74967	7.24857e-05	2.2194
HSD17B11	5.87701	1.40612e-06	2.66723	9.24953e-06	2.20342
ZFP36	5.85605	0.000318053	2.69604	6.91923e-05	2.17209
NCF4	14.637	4.81993e-07	6.79655	1.92458e-06	2.1536
TMEM71	5.40502	5.28502e-06	2.51822	4.25745e-05	2.14636
PLAT	0.101065	1.08139e-05	0.0476996	0.000102431	2.11878
LMO2	8.34656	0.000542441	3.95132	0.000304968	2.11235
TM4SF1	0.128755	0.00490694	0.061429	0.000174181	2.096
MYLIP	4.75244	0.000908201	2.27349	0.000119451	2.09037
CYTL1	5.24755	0.00834002	2.53451	0.000759523	2.07044
SULF1	0.0680703	4.10886e-06	0.032969	7.99131e-06	2.06467
CPA4	0.182311	0.000158902	0.0890373	0.00119656	2.04758
HS.276860	4.51055	8.32926e-05	2.213	0.000109524	2.03821
IMPA2	5.80765	7.81182e-06	2.8647	0.000133143	2.02732
CD96	6.81266	0.00861835	3.37039	0.000217322	2.02132
HCK	4.87805	0.00238366	9.76845	8.70897e-06	0.499368
SERPINE2	0.0119557	3.50813e-05	0.024007	1.4173e-06	0.49801
TCIRG1	2.69895	0.00437487	5.43372	1.15864e-06	0.496703
KDELR2	0.207601	8.60892e-05	0.418332	0.000310372	0.496259
ALOX5AP	18.4404	0.000261555	37.315	0.000788094	0.494182
CPVL	3.57503	0.00853083	7.24076	4.9189e-05	0.493737
BASP1	0.224863	0.0419296	0.456644	0.0001017	0.492425
RASGRP3	3.61797	0.00565322	7.34798	1.23714e-06	0.492377
FGD2	2.3641	0.0258718	4.82841	0.000146566	0.489623
ITGAM	2.57395	0.00632447	5.25896	1.27649e-05	0.48944
SIGLEC14	3.20779	0.0236505	6.59322	2.17195e-06	0.486529
STK40	2.07387	0.000315216	4.2643	1.15774e-05	0.486333
PHGDH	0.118483	0.00853938	0.243671	0.00111367	0.486241
SPOCK2	2.73778	0.0282285	5.64555	1.04028e-05	0.484945
TYMP	2.20851	0.0086943	4.56751	5.92852e-05	0.483525
IL8	28.862	0.000212659	59.9755	2.05944e-05	0.48123
FERMT3	5.97928	7.96806e-05	12.5243	2.06903e-06	0.477415
IFI35	2.42754	0.0198268	5.13604	8.06625e-05	0.472648
SNORA12	2.57514	0.00106612	5.46931	1.15864e-06	0.470834
APP	0.198214	0.0111483	0.421507	0.00109935	0.470251
IFNGR1	2.02053	0.0299551	4.33277	1.79437e-05	0.466338
CXCL12	0.156202	0.000305211	0.334956	0.000145815	0.466335
CD84	4.52033	0.000711265	9.79546	6.70374e-07	0.461472
PARP12	2.82443	0.00365091	6.13804	4.00791e-05	0.460153
CD68	5.22425	0.000235438	11.4011	1.09941e-06	0.458221
CTSS	3.36403	0.00198386	7.35805	5.20188e-06	0.45719
LRRC25	2.26777	0.017493	4.97879	9.83023e-05	0.455486
KYNU	3.63776	0.041177	8.00572	0.000115284	0.454395
PRSS23	0.0420255	9.12285e-07	0.0925282	5.3463e-05	0.454191
CCDC50	0.215453	0.000315792	0.474915	0.000557678	0.453666
TMEM38B	2.4334	0.00205885	5.37007	6.15833e-05	0.453141
MATK	4.57461	0.00484355	10.1045	6.98302e-07	0.452731
SEMA6B	2.53877	0.0104319	5.65685	4.35005e-06	0.448797
MAPK13	2.35469	0.0170293	5.30083	1.65763e-05	0.444211
CPVL	2.35141	0.0104578	5.29634	0.0001017	0.443969
NFKBIA	4.85624	0.00131969	11.0108	2.87553e-06	0.441041
ECGF1	2.14643	0.00403977	4.87983	2.61727e-05	0.439857
P4HA2	0.029199	4.1659e-07	0.0664459	3.53474e-06	0.43944
SIPA1L2	2.26206	0.00396409	5.14898	1.12215e-05	0.439322
COL11A1	0.108826	8.67263e-05	0.247956	0.00817376	0.438892
ADAMDEC1	3.00827	0.0222844	6.8632	4.85665e-05	0.438318
TGM2	0.113906	0.00572968	0.261741	7.44663e-05	0.435188
FCER1G	25.4283	5.90746e-05	58.6756	7.72562e-05	0.433371
LIPA	3.00019	0.0094414	6.93277	1.05863e-05	0.432754
CTSD	2.75953	0.0361301	6.41371	3.41369e-05	0.430254
ANKRD33	2.82275	0.0311433	6.58462	5.72817e-05	0.428688
ADAP2	7.74378	0.00161577	18.0673	2.23722e-05	0.428607
LOC100133583	4.15318	0.00263647	9.70691	0.000827511	0.427858
CD14	9.74085	0.00269893	22.8803	0.000395613	0.42573
RAI14	0.0526699	7.95294e-08	0.123883	4.88584e-06	0.425159
RBM47	3.84519	0.00319158	9.04828	1.5791e-06	0.424964
C14ORF109	2.7522	0.000403458	6.54118	2.9204e-05	0.42075
PRKCDBP	0.0386284	1.58005e-06	0.0925595	6.7751e-06	0.417336
PHACTR1	2.00667	0.00445714	4.81368	2.31637e-05	0.416869
CYBB	6.60579	0.00169319	16.1476	3.34346e-05	0.409089
PLIN2	2.45033	0.00171113	6.0038	5.79784e-06	0.408131
RRAS	0.107781	4.47543e-05	0.264136	3.84807e-05	0.408051
ECGF1	6.16904	0.00101005	15.2352	0.000232522	0.404919
RBM47	4.55351	0.00196518	11.258	7.80803e-07	0.40447
KYNU	5.37355	0.0287001	13.3042	4.32772e-05	0.403898
CD14	14.1396	0.00117413	35.0256	0.000802569	0.403693
C14ORF109	2.83248	0.000415838	7.0269	1.36494e-05	0.403091
GCHFR	2.09774	0.0109705	5.21582	0.00102269	0.402189
OAS2	3.35955	0.0391754	8.39607	0.000569813	0.400133
P4HA2	0.0229632	3.51551e-07	0.0574103	2.37001e-06	0.399984
LOC283050	2.16301	0.0402329	5.43285	3.1891e-06	0.398136
IFI30	13.9967	0.00425343	35.174	1.27649e-05	0.397928
C13ORF15	11.921	9.75316e-05	30.1691	2.64612e-07	0.39514
HBG1	8.40192	0.0152289	21.292	7.0232e-06	0.394604
FAM127A	0.084127	0.000177035	0.213788	5.79784e-06	0.393506
HBG2	8.23613	0.0115782	21.12	4.94854e-06	0.389968
CALU	0.0838413	2.84896e-06	0.21514	6.39926e-06	0.389706
RNASE1	5.3564	0.00812343	13.866	0.000945838	0.386299
ADAMDEC1	4.1996	0.0126056	10.8862	8.25768e-05	0.385774
ACTG2	0.119767	0.0148709	0.311716	0.0356497	0.384216
HLA-DPA1	13.6159	0.00276569	35.8595	0.000380111	0.3797
IFITM3	0.0925339	0.00526362	0.245691	0.0039289	0.376627
CCL2	6.26392	0.00944342	16.7312	0.000452627	0.374386
LILRB4	2.94227	0.0170922	7.87067	7.72473e-06	0.373826
OLR1	4.19904	0.025659	11.2466	6.34301e-06	0.373361
LOC731486	4.03498	0.00647506	10.8703	2.48092e-06	0.371194
TMEM51	2.64686	0.0354763	7.14188	9.03111e-06	0.370611
CCR1	2.49644	0.00643481	6.74183	8.62837e-06	0.370292
CD68	3.74909	0.00302627	10.1663	2.88508e-05	0.368777
CXCL16	3.36167	0.0268872	9.11914	6.581e-05	0.368639
TUBB6	0.142582	6.52687e-05	0.387858	0.000307984	0.367614
ST14	2.99153	0.00160998	8.28319	1.93772e-06	0.361157
NPL	4.49782	0.00326558	12.4736	7.89568e-06	0.360589
UCHL1	0.0230999	2.12625e-07	0.0642475	2.56204e-05	0.359546
PAPSS2	0.133449	0.000525305	0.374584	0.0014892	0.356259
FER1L3	0.175017	0.00184607	0.494312	0.000687654	0.354062
SPP1	10.3687	0.0055373	29.6599	0.00010693	0.349588
SLC26A11	2.16526	0.0443124	6.21566	2.62435e-05	0.348356
CD48	3.42622	0.0354335	9.87144	1.51562e-06	0.347084
LILRA6	2.16915	0.0153439	6.26162	2.39841e-05	0.346421
TUBB6	0.136391	8.86521e-05	0.394943	6.75902e-05	0.345342
HSPB1	0.117825	0.000222228	0.341434	3.61716e-05	0.345088
C19ORF59	8.34559	0.00329767	24.3011	3.31808e-05	0.343425
SLCO2B1	2.94695	0.0122554	8.62023	0.000190228	0.341864
EPB41L3	2.18558	0.0167114	6.4363	4.00791e-05	0.33957
SPOCD1	0.159521	0.000664263	0.470601	0.0024443	0.338973
LOC100133678	4.9097	0.0372661	14.6365	0.000918544	0.335442
COMP	0.164065	0.00017917	0.495067	0.0366687	0.331399
NPL	4.50252	0.00286696	13.79	3.62219e-06	0.326507
PLIN2	2.63283	0.00268407	8.08103	6.34301e-06	0.325804
LTB	2.9392	0.000626511	9.03125	8.63557e-06	0.325448
WBP5	0.0900276	0.000208172	0.278932	2.78793e-05	0.322759
HS.554324	2.57896	0.0134607	8.05627	1.75293e-05	0.320118
FCN1	8.68648	0.00556849	27.3318	5.55915e-05	0.317815
FPR3	4.94778	0.00864657	15.6903	1.01601e-05	0.31534
HLA-DMB	10.3863	0.00456076	32.9471	6.07439e-05	0.31524
SLCO2B1	3.84318	0.0135546	12.227	0.000312228	0.314318
HAVCR2	7.95226	0.00246613	25.5019	2.16964e-05	0.31183
NCF2	3.18716	0.00542715	10.2496	9.52196e-06	0.310955
ITGAX	6.39359	0.00197038	20.7178	2.6046e-06	0.308604
NDUFA4L2	0.0820363	0.000163047	0.266504	0.0191042	0.307824
FABP5L2	2.34429	0.0349798	7.65694	0.000580865	0.306165
LILRB3	4.85781	0.0046102	16.1848	3.09926e-06	0.300146
ACP5	5.47251	0.00861212	18.4114	2.54035e-05	0.297235
HLA-DQA1	4.29285	0.0470828	14.6355	0.000896366	0.293317
CD83	3.58652	0.0183221	12.2513	8.05647e-07	0.292747
COX7A1	0.0603007	2.1979e-05	0.21058	0.0181123	0.286355
ADAM19	0.0495774	4.85353e-06	0.173772	2.70404e-06	0.285301
IL18BP	5.08276	0.00307288	18.1943	1.31331e-05	0.27936
IGSF6	3.67463	0.00807756	13.184	2.70404e-06	0.278719
PPBP	5.39697	0.0219528	19.6446	0.000315608	0.27473
FGR	5.47261	0.00197364	20.0475	4.9458e-07	0.272982
CD36	5.62147	0.000467156	20.9209	3.09526e-06	0.268701
SLC15A3	5.62397	0.0111255	21.0383	7.49642e-06	0.26732
FABP4	4.65926	0.0165085	17.5509	0.000882639	0.265471
CTSH	2.89822	0.0366326	10.9884	2.78569e-06	0.263752
C1QC	3.05923	0.0360373	11.6531	0.00154436	0.262525
HK3	2.72075	0.0196801	10.442	2.15471e-06	0.260559
CD163	4.42792	0.00389267	17.115	6.895e-05	0.258715
SLC11A1	4.88204	0.00955797	18.9223	2.41121e-05	0.258004
SLAMF8	2.49426	0.0481602	9.72127	1.29476e-05	0.256578
ID3	0.0339604	3.55771e-07	0.138424	5.6085e-05	0.245336
FGR	11.7546	0.00129116	48.5904	6.65995e-07	0.241913
CLDN23	2.48702	0.0158194	10.291	5.3463e-05	0.241669
CTSH	8.51021	0.00853938	35.8656	1.75348e-05	0.23728
NR1H3	2.25725	0.00104414	9.70826	6.75902e-05	0.232508
PLA2G7	9.92973	0.00265372	42.7701	5.37045e-06	0.232165
HTRA1	0.0185537	8.26459e-07	0.0803989	0.000113975	0.230771
SCRG1	0.0744225	0.000310019	0.325567	0.0375736	0.228593
CD163	5.16749	0.00494023	23.2173	9.18778e-05	0.222571
AQP9	4.86184	0.00382706	22.0618	4.06556e-05	0.220374
SLC7A7	2.94507	0.0339273	13.8993	5.91524e-06	0.211887
TGFBI	0.0843918	0.00236245	0.407279	0.000161753	0.207209
CKAP4	0.023465	3.28775e-06	0.113349	2.70404e-06	0.207015
FBP1	5.82179	0.00595682	29.4519	5.23175e-06	0.197671
CCL3L3	6.15288	0.0496525	34.0217	4.29312e-05	0.180852
GREM1	0.0689129	1.28065e-07	0.38271	0.0122414	0.180066
IL1RN	4.34735	0.00348043	24.2437	2.4889e-06	0.179319
CD52	7.18049	0.00415398	45.1076	1.93772e-06	0.159186
HBD	5.50421	0.00525212	36.7324	5.19918e-06	0.149846
TM4SF19	2.69632	0.0140431	18.332	9.50472e-06	0.147083
CYP27A1	4.66574	0.00891583	40.8531	1.53638e-07	0.114208
MMP9	8.9	0.0177739	78.292	0.000554009	0.113677
LGMN	0.239777	0.0148204	3.3092	0.0166783	0.0724577
